# Supplementary material for: Effects of Multiple Environmental Stressors on Zoobenthos Communities in Shallow Lakes: Evidence from a Mesocosm Experiment
Source: Animals (Basel). 2023 Dec 1;13(23):3722. doi: 10.3390/ani13233722 (PMC10705673; doi:10.3390/ani13233722)
Supplement: Supplementary file 1 [file animals-13-03722-s001.zip]

Archive with 2 entries (2 files):
- R code data.zip
- Table S1.pdf
